# Supplementary material for: Morphological Evaluation of Transscleral Laser Retinopexy in Rabbits: Comparison of Optical Coherence Tomography and Histologic Examinations
Source: Vet Sci. 2023 Aug 23;10(9):535. doi: 10.3390/vetsci10090535 (PMC10534503; doi:10.3390/vetsci10090535)
Supplement: Supplementary file 1 [file vetsci-10-00535-s001.zip]

Archive with 1 entries (1 files):
- vetsci-2488929-supplementary.pdf
